# Supplementary material for: Molecular dynamics simulations of human cohesin subunits identify DNA binding sites and their potential roles in DNA loop extrusion
Source: PLoS Comput Biol. 2025 Apr 4;21(4):e1012493. doi: 10.1371/journal.pcbi.1012493 (PMC11970657; doi:10.1371/journal.pcbi.1012493)
Supplement: S1 Table — (XLSX) [file pcbi.1012493.s014.xlsx]

## Sheet: first identified patches
Subunit / domain	Patch name	Koff	Standard deviation	Surface residues (positively charged residues)	Considered as significant patches
SMC1 head	A1	1.25605e-07	1.14084e-08	164, 167, 168, 170, 171, 174, 175, 178, 179, 181, 182, 183, 184, 185, 186, 187, 188, 189, 190, 191, 192, 193, 194, 195, 196, 197, 198, 199, 200, 201, 202, 1038, 1039, 1041, 1042, 1043, 1044, 1045, 1046, 1047, 1048, 1049, 1050, 1051, 1052, 1053, 1054, 1055, 1056, 1057, 1058, 1059, 1060, 1061, 1062, 1064, 1065	yes
	A2	3.8342e-05	1.11575e-06	1119, 1120, 1121, 1122, 1123, 1124, 1127
	A3	4.97142e-05	9.51321e-08	1031, 1032, 1034, 1035, 1036, 1037, 1040, 1104
	A4	5.92425e-05	2.59782e-06	59, 60
SMC1 hinge	D1	5.77037e-05	2.35303e-06	540, 550, 551, 554, 555, 557, 558, 566, 567, 568, 569, 577, 578, 579, 580, 631, 633, 634, 635, 647, 648, 649, 650, 651, 652, 653, 654, 655
	D2	6.90053e-05	2.71295e-07	524, 525, 526, 527, 528, 529, 530, 531, 532, 589, 590, 592, 596, 597, 599, 601, 620, 621
	D3	6.95461e-05	2.79807e-06	491, 492, 493, 494, 495, 496, 497, 498, 499, 500, 501, 502, 503, 561, 562, 563, 564, 565
SMC3 head	B1	1.25253e-05	4.82853e-07	33, 34, 35, 55, 56, 57, 58, 59, 141, 142, 143, 145, 146, 149, 150, 151, 153, 154, 1113, 1114, 1116, 1117, 1192, 1193, 1194	yes
	B2	1.59349e-05	3.458e-07	71, 72, 73, 74, 75, 103, 104, 105, 106, 107, 113, 115, 117, 178, 181, 182, 185, 189, 992, 993, 996, 997, 999, 1000, 1003	yes
	B3	1.92323e-05	1.63166e-06	1034, 1038, 1052, 1054, 1056, 1058, 1059, 1060, 1092, 1093, 1094, 1105, 1106
	B4	6.15935e-05	3.0257e-07	927, 928, 930, 931, 934, 935
SMC3 hinge	E1	8.17387e-05	1.78484e-06	523, 524, 525, 526, 527, 529, 530, 531, 532, 533, 538, 539, 541, 542, 543, 564, 604, 610, 611, 612, 613, 614, 615, 616, 617, 618, 619, 620
	E2	8.60674e-05	7.67808e-07	493, 494, 495, 496, 497, 498, 499, 500, 502, 503, 504, 664, 665, 666, 670, 671, 672, 673
	E3	0.000102917	2.45265e-07	591, 592, 593, 594, 595, 596, 597, 598, 644, 645, 647, 660, 661, 662, 663
	E4	0.000122113	1.31242e-07	510, 517, 520, 521, 678, 679, 680, 681, 682, 683
STAG1	G1	5.62861e-06	2.59547e-07	94, 166, 167, 168, 169, 170, 171, 549, 550, 551, 552, 553, 554, 555, 556, 558	yes
	G2	7.15871e-06	4.15815e-07	714, 717, 718, 721, 722, 759, 760, 762, 763, 764, 765, 766, 767, 768, 769, 770, 771, 774, 775, 815, 816, 817	yes
	G3	9.72838e-06	4.40661e-07	385, 388, 546, 547, 548, 901, 902, 905, 906, 908, 909, 910, 912, 913, 957, 958, 959, 960, 961, 962, 963, 964, 965, 966, 967	yes
	G4	2.58053e-05	8.34819e-07	172, 173, 176, 177, 180, 246, 250, 257, 259, 260, 261, 262, 263, 321, 356
	G5	5.44691e-05	5.38509e-06	333
	G6	5.64502e-05	4.56183e-07	611
NIPBL	H1	3.44184e-07	1.69254e-08	1193, 1194, 1196, 1197, 1198, 1199, 1202, 1206, 1234, 1235, 1236, 1237, 1238, 1239, 1240, 1243, 1244, 1247, 1248, 1293, 1294, 1295, 1296, 1297, 1298, 1300, 1301, 1304, 1305, 1308, 1367, 1368, 1369, 1370, 1371, 1372, 1373, 1374, 1375, 1376, 1377, 1378, 1379, 1380, 1381, 1382, 1383, 1384, 1385, 1386, 1388, 1389	yes
	H2	9.33097e-07	5.39467e-08	1551, 1552, 1553, 1554, 1599, 1600, 1601, 1602, 1603, 1604, 1605, 1607, 1608, 1784, 1785, 1786, 1787, 1788, 1789, 1790, 1791, 1793, 1794, 1823, 1824, 1825, 1826, 1827, 1828, 1829, 1830, 1832, 1833, 1861, 1862, 1863, 1864, 1865, 1866, 1867, 1868, 1869, 1870, 1871, 1873, 1874, 1900, 1901, 1902, 1904, 1905, 1908, 1909, 1912	yes
	H3	5.1417e-06	2.83374e-07	2104, 2105, 2107, 2108, 2109, 2111, 2112, 2113, 2114, 2115, 2116, 2118, 2119, 2122, 2132, 2135, 2136, 2139, 2162, 2163, 2164, 2165, 2167	yes
	H4	7.04201e-06	1.00288e-06	1597, 1598, 1779, 1782, 1783, 1811, 2558, 2559, 2560, 2563, 2572, 2573, 2574, 2575, 2576, 2577, 2578, 2579, 2580, 2581, 2583	yes
	H5	1.01977e-05	1.46798e-06	1919, 1962, 1964, 1965, 1966, 1968, 1969, 1972, 2018, 2059	yes
	H6	4.92867e-05	4.88972e-06	2482, 2483, 2484, 2503, 2504, 2505
	H7	9.14329e-05	7.81837e-07	1232, 1233, 1299, 1302, 1303, 1365, 1366
	H8	0.000206249	0	1285, 1289 - 1292
Head dimer	C1	1.19705e-07	9.21163e-09	SMC1: 164, 166, 167, 168, 170, 171, 172, 173, 174, 175, 178, 179, 181, 182, 183, 184, 185, 186, 187, 188, 189, 190, 191, 192, 193, 194, 195, 196, 197, 198, 199, 200, 201, 202, 1035, 1038, 1039, 1041, 1042, 1043, 1044, 1045, 1046, 1047, 1048, 1049, 1050, 1051, 1052, 1053, 1054, 1055, 1056, 1057, 1058, 1059, 1060, 1061, 1062	yes
	C2	1.60449e-05	1.00947e-06	SMC1: 54, 59, 60, 100, 101; SMC3 151, 153, 1092, 1093, 1094, 1095	yes
	C3	1.60452e-05	4.36032e-07	SMC3: 55, 56, 57, 58, 59, 70, 71, 72, 73, 74, 75, 103, 104, 105, 106, 107, 108, 113, 114, 115, 117	yes
	C4	1.61731e-05	6.61129e-07	SMC3: 178, 181, 182, 185, 188, 189, 192, 989, 992, 993, 995, 996, 997, 999, 1000, 1002, 1003, 1004, 1006, 1007	yes
	C5	2.01688e-05	1.91717e-08	SMC3: 1038, 1054, 1056, 1057, 1058, 1059, 1060, 1106
	C6	5.69958e-05	2.82645e-07	SMC1: 176, 180, 1031, 1032, 1034, 1036, 1037, 1040, 1063, 1104
	C7	5.89039e-05	2.25363e-06	SMC3: 927, 928, 930, 931, 934, 935, 938
	C8	0.000288586	1.43462e-06	SMC1: 1064, 1065, 1068
Hinge dimer	F1	2.19134e-06	9.31582e-08	SMC1: 491, 492, 493, 494, 495, 496, 497, 498, 499, 500, 502, 503, 554, 557, 558, 560, 561, 562, 563, 564, 565, 566, 567, 568, 569, 570, 571, 575, 576, 577, 578; SMC3: 493, 494, 495, 496, 497, 498, 499, 500, 501, 502, 503, 504, 505, 506, 507, 508, 509, 510, 511, 512, 513, 514, 515, 516, 517, 518, 519, 520, 521, 522, 523, 524, 525, 526, 527, 528, 529, 530, 531, 532, 533, 534, 535, 536, 537, 538, 53…	yes
	F2	6.47237e-05	1.11222e-05	SMC1: 526, 527, 528, 529, 550, 553, 572, 611, 654, 655
