# Supplementary material for: Molecular dynamics simulations of human cohesin subunits identify DNA binding sites and their potential roles in DNA loop extrusion
Source: PLoS Comput Biol. 2025 Apr 4;21(4):e1012493. doi: 10.1371/journal.pcbi.1012493 (PMC11970657; doi:10.1371/journal.pcbi.1012493)
Supplement: S1 Movie — Gray-colored beads represent the SMC1 head domain with an extending partial coiled-coil arm. Green, red, and blue beads correspond to three distinct 20 bp DNA segments. The blue cubic box denotes the periodic boundary conditions applied in the simulation. (ZIP) [file pcbi.1012493.s015.zip]

Archive with 1 entries (1 files):
- movie_1.mp4
